# Supplementary material for: Prospective Longitudinal Study of Putative Agents Involved in Complex Gill Disorder in Atlantic salmon (Salmo salar)
Source: Pathogens. 2022 Aug 3;11(8):878. doi: 10.3390/pathogens11080878 (PMC9415954; doi:10.3390/pathogens11080878)
Supplement: Supplementary file 1 [file pathogens-11-00878-s001.zip]

Archive with 1 entries (1 files):
- pathogens-1755070-supplementary.pdf
